# Supplementary material for: EGR1 Is Implicated in Right Ventricular Cardiac Remodeling Associated with Pulmonary Hypertension
Source: Biology (Basel). 2022 Apr 28;11(5):677. doi: 10.3390/biology11050677 (PMC9138384; doi:10.3390/biology11050677)
Supplement: Supplementary file 1 [file biology-11-00677-s001.zip]

Archive with 4 entries (4 files):
- Supplemental File S1.xlsx
- Supplemental File S2.xlsx
- Supplemental File S3.xlsx
- Supplemental File S4.xlsx
