# Supplementary material for: EGR1 Is Implicated in Right Ventricular Cardiac Remodeling Associated with Pulmonary Hypertension
Source: Biology (Basel). 2022 Apr 28;11(5):677. doi: 10.3390/biology11050677 (PMC9138384; doi:10.3390/biology11050677)
Supplement: Supplementary file 1 [file biology-11-00677-s001.zip › Supplemental File S1.xlsx]

## Sheet: iPAH downregulated
ID	iPAH pre Avg (log2)	iPAH post Avg (log2)	Fold Change	P-val	Gene Symbol	Description
TC07001618.hg.1	16.36	8.13	-300.35	2.43e-06	PDK4	pyruvate dehydrogenase kinase, isozyme 4
TC01002205.hg.1	13.65	7.58	-67.52	0.0026	NPPB	natriuretic peptide B
TC16000476.hg.1	13.14	7.59	-47.07	6.88e-07	MT1X	metallothionein 1X
TC16002035.hg.1	11.02	5.57	-43.57	1.97e-07	MT1A	metallothionein 1A
TC16002034.hg.1	15.59	10.66	-30.35	1.26e-06	MT2A	metallothionein 2A
TC19000544.hg.1	12.2	7.39	-28.17	4.67e-06	ZFP36	ZFP36 ring finger protein
TC16002074.hg.1	11.53	7.08	-21.84	5.83e-08	MT1M	metallothionein 1M
TC16000469.hg.1	11.1	6.82	-19.41	6.42e-07	MT1JP	metallothionein 1J, pseudogene
TC03001303.hg.1	15.78	11.56	-18.69	0.002	XIRP1	xin actin binding repeat containing 1
TC03001527.hg.1	11.45	7.35	-17.19	7.32e-08	ADAMTS9	ADAM metallopeptidase with thrombospondin type 1 motif 9
TC06004150.hg.1	12.39	8.31	-16.9	2.08e-07	FKBP5	FK506 binding protein 5
TC17001187.hg.1	8.31	4.72	-12.11	5.44e-05	RASD1	RAS, dexamethasone-induced 1
TC03000862.hg.1	8.78	5.23	-11.71	8.42e-05	PTX3	pentraxin 3, long
TC07000643.hg.1	8.33	5.13	-9.21	5.36e-06	SERPINE1	serpin peptidase inhibitor, clade E (nexin, plasminogen activator inhibitor type 1), member 1
TC11001026.hg.1	10.76	7.62	-8.81	1.31e-09	ZBTB16	zinc finger and BTB domain containing 16
TC01001685.hg.1	11.08	7.95	-8.79	0.0028	BTG2	BTG family, member 2
TC17000383.hg.1	10.77	7.75	-8.11	0.0002	CCL2	chemokine (C-C motif) ligand 2
TC19000055.hg.1	11.18	8.24	-7.66	1.16e-05	GADD45B	growth arrest and DNA-damage-inducible, beta
TC15000270.hg.1	13.62	10.68	-7.64	0.0245	THBS1	thrombospondin 1
TC19000228.hg.1	9.22	6.36	-7.22	1.77e-05	JUNB	jun B proto-oncogene
TC05001610.hg.1	11.49	8.66	-7.12	2.94e-06	ELL2	elongation factor, RNA polymerase II, 2
TC16000468.hg.1	12.1	9.27	-7.09	3.54e-06	MT1E	metallothionein 1E
TC05000701.hg.1	10.77	7.98	-6.93	0.0046	EGR1	early growth response 1
TC02004994.hg.1	8.13	5.35	-6.85	8.7e-05	IL1RL1	interleukin 1 receptor-like 1
TC08001062.hg.1	8.75	6.01	-6.7	3.02e-05	STC1	stanniocalcin 1
TC07001582.hg.1	10.13	7.43	-6.51	8.25e-05	STEAP4	STEAP family member 4
TC02000620.hg.1	9.83	7.14	-6.48	0.0001	IL1R1	interleukin 1 receptor, type I
TC09000517.hg.1	10.12	7.49	-6.2	3.96e-06	ZNF189	zinc finger protein 189
TC05000179.hg.1	10.45	7.84	-6.09	2.62e-06	OSMR	oncostatin M receptor
TC14001036.hg.1	11.9	9.36	-5.79	2.55e-07	NFKBIA	nuclear factor of kappa light polypeptide gene enhancer in B-cells inhibitor, alpha
TC15000844.hg.1	11.45	8.96	-5.64	7.29e-05	ABHD2	abhydrolase domain containing 2
TC10000415.hg.1	11.26	8.77	-5.62	2.24e-08	SRGN	serglycin
TC07001738.hg.1	10.5	8.04	-5.47	8.41e-05	NAMPT	nicotinamide phosphoribosyltransferase
TC13000576.hg.1	11.52	9.09	-5.41	0.023	POSTN	periostin, osteoblast specific factor
TC09001517.hg.1	8.57	6.21	-5.14	0.0015	TNC	tenascin C
TC10000413.hg.1	10.87	8.53	-5.05	1.57e-06	DDX21	DEAD (Asp-Glu-Ala-Asp) box helicase 21
TC03000766.hg.1	9.61	7.33	-4.87	2.09e-06	ATP1B3	ATPase, Na+/K+ transporting, beta 3 polypeptide
TC04001286.hg.1	8.41	6.13	-4.85	0.0001	CXCL2	chemokine (C-X-C motif) ligand 2
TC14002309.hg.1	8.3	6.03	-4.81	0.0011	SERPINA3	serpin peptidase inhibitor, clade A (alpha-1 antiproteinase, antitrypsin), member 3
TC01003501.hg.1	7.59	5.34	-4.76	0.0002	SELE	selectin E
TC01003421.hg.1	7.83	5.6	-4.68	3.75e-05	ADAMTS4	ADAM metallopeptidase with thrombospondin type 1 motif 4
TC03001169.hg.1	8.11	5.9	-4.64	0.0005	TIMP4	TIMP metallopeptidase inhibitor 4
TC12001162.hg.1	8.34	6.12	-4.64	0.0002	CD163	CD163 molecule
TC12001181.hg.1	10.73	8.53	-4.6	0.0092	MFAP5	microfibrillar associated protein 5
TC10000476.hg.1	12.66	10.48	-4.53	2.77e-05	VCL	vinculin
TC01001018.hg.1	12.84	10.69	-4.46	1.88e-05	ATP1A1	ATPase, Na+/K+ transporting, alpha 1 polypeptide
TC16002075.hg.1	10.78	8.63	-4.43	0.0024	MT1L	metallothionein 1L (gene/pseudogene)
TC17000794.hg.1	9.61	7.48	-4.37	2.76e-07	PITPNC1	phosphatidylinositol transfer protein, cytoplasmic 1
TC08001282.hg.1	11.59	9.47	-4.34	0.0018	PDE7A	phosphodiesterase 7A
TC01002166.hg.1	9.66	7.54	-4.34	6.45e-05	ERRFI1	ERBB receptor feedback inhibitor 1
TC08000482.hg.1	8.15	6.08	-4.19	1.27e-06	RDH10	retinol dehydrogenase 10 (all-trans)
TC16000660.hg.1	9.45	7.41	-4.11	8.22e-07	CRISPLD2	cysteine-rich secretory protein LCCL domain containing 2
TC02000454.hg.1	8.93	6.93	-4.01	1.65e-05	MTHFD2	methylenetetrahydrofolate dehydrogenase (NADP+ dependent) 2, methenyltetrahydrofolate cyclohydrolase
TC14001022.hg.1	9.93	7.94	-3.97	0.0112	EGLN3	egl-9 family hypoxia-inducible factor 3
TC12001890.hg.1	9.55	7.57	-3.94	0.0032	IGF1	insulin-like growth factor 1 (somatomedin C)
TC07000137.hg.1	7.25	5.28	-3.91	0.0015	IL6	interleukin 6
TC18000179.hg.1	8.88	6.92	-3.89	9.82e-05	MAPK4	mitogen-activated protein kinase 4
TC0X000469.hg.1	8.55	6.59	-3.88	0.001	SRPX2	sushi-repeat containing protein, X-linked 2
TC19000191.hg.1	8.81	6.88	-3.83	6.56e-07	LDLR	low density lipoprotein receptor
TC08000902.hg.1	8.74	6.82	-3.8	2.61e-06	ANGPT2	angiopoietin 2
TC06000087.hg.1	7.96	6.04	-3.77	1.46e-05	EDN1	endothelin 1
TC16000474.hg.1	7.18	5.27	-3.74	1.09e-05	MT1H	metallothionein 1H
TC08000293.hg.1	10.12	8.22	-3.74	8.8e-05	TACC1	transforming, acidic coiled-coil containing protein 1
TC21000506.hg.1	8.07	6.17	-3.72	7.11e-05	SIK1	salt-inducible kinase 1
TC09001547.hg.1	14.5	12.62	-3.69	0.0001	STOM	stomatin
TC16000472.hg.1	7.25	5.37	-3.66	3.09e-05	MT1B	metallothionein 1B
TC16001135.hg.1	7.63	5.78	-3.6	3.68e-05	MT1G	metallothionein 1G
TC02000183.hg.1	9.05	7.21	-3.58	9.32e-08	FOSL2	FOS-like antigen 2
TC0X001547.hg.1	11.36	9.54	-3.53	0.0305	F8	coagulation factor VIII, procoagulant component
TC04000611.hg.1	11.9	10.08	-3.53	6.71e-05	USP53	ubiquitin specific peptidase 53
TC11001027.hg.1	7.27	5.46	-3.52	1.47e-07	NNMT	nicotinamide N-methyltransferase
TC06000697.hg.1	10.16	8.38	-3.43	0.0004	PTP4A1	protein tyrosine phosphatase type IVA, member 1
TC12000591.hg.1	9.35	7.58	-3.43	2.15e-05	IRAK3	interleukin 1 receptor associated kinase 3
TC17000906.hg.1	9.18	7.4	-3.42	0.001	C1QTNF1	C1q and tumor necrosis factor related protein 1
TC08000749.hg.1	7.55	5.78	-3.42	2.79e-07	MYC	v-myc avian myelocytomatosis viral oncogene homolog
TC03001501.hg.1	8.7	6.93	-3.41	5.47e-07	FAM107A	family with sequence similarity 107, member A
TC06002126.hg.1	7.82	6.05	-3.41	8.12e-07	SGK1	serum/glucocorticoid regulated kinase 1
TC20000403.hg.1	10.61	8.85	-3.38	9.67e-05	PTPN1	protein tyrosine phosphatase, non-receptor type 1
TC05002146.hg.1	7.71	5.96	-3.36	2.4e-05	GFPT2	glutamine-fructose-6-phosphate transaminase 2
TC06001094.hg.1	9.02	7.3	-3.3	5.94e-05	PLEKHG1	pleckstrin homology domain containing, family G (with RhoGef domain) member 1
TC18000562.hg.1	10.67	8.96	-3.27	0.0001	CDH19	cadherin 19, type 2
TC02000711.hg.1	9	7.29	-3.26	3.65e-05	SLC20A1	solute carrier family 20 (phosphate transporter), member 1
TC13000517.hg.1	11.73	10.04	-3.23	0.0212	FLT1	fms-related tyrosine kinase 1
TC01000909.hg.1	9.73	8.04	-3.23	9.24e-05	S1PR1	sphingosine-1-phosphate receptor 1
TC17002860.hg.1	9.75	8.08	-3.19	4.92e-06	KPNA2	karyopherin alpha 2 (RAG cohort 1, importin alpha 1)
TC12000487.hg.1	7.52	5.85	-3.18	0.0031	METTL7B	methyltransferase like 7B
TC07001546.hg.1	8.38	6.75	-3.1	0.0001	FGL2	fibrinogen-like 2
TC11000206.hg.1	7.49	5.87	-3.07	0.0011	ARNTL	aryl hydrocarbon receptor nuclear translocator-like
TC01004003.hg.1	10.22	8.61	-3.06	0.0013	NID1	nidogen 1
TC12000189.hg.1	9.74	8.13	-3.06	0.0003	EMP1	epithelial membrane protein 1
TC17001531.hg.1	12.78	11.18	-3.04	0.0001	STAT3	signal transducer and activator of transcription 3 (acute-phase response factor)
TC04002953.hg.1	6.82	5.22	-3.02	0.0004	AREG	amphiregulin
TC0X000207.hg.1	10.68	9.09	-3.01	0.0003	MAOA	monoamine oxidase A
TC13000748.hg.1	10.25	8.67	-2.99	6.37e-05	EDNRB	endothelin receptor type B
TC17001917.hg.1	7.1	5.53	-2.97	4.48e-05	SOCS3	suppressor of cytokine signaling 3
TC05000967.hg.1	11.86	10.3	-2.96	0.0004	CPEB4	cytoplasmic polyadenylation element binding protein 4
TC04002952.hg.1	6.93	5.38	-2.92	0.0003	AREG	amphiregulin
TC04000632.hg.1	9.95	8.4	-2.92	0.0002	SPRY1	sprouty RTK signaling antagonist 1
TC06001775.hg.1	11.27	9.74	-2.88	0.0119	ADGRF5	adhesion G protein-coupled receptor F5
TC01002616.hg.1	9.94	8.44	-2.83	6.06e-06	PIK3R3	phosphoinositide-3-kinase, regulatory subunit 3 (gamma)
TC09001609.hg.1	12.47	10.97	-2.82	0.0008	ENG	endoglin
TC01001348.hg.1	10.16	8.66	-2.82	2.62e-05	IFI16	interferon, gamma-inducible protein 16
TC03001869.hg.1	8.74	7.25	-2.81	4.59e-05	PLSCR1	phospholipid scramblase 1
TC12002038.hg.1	9.03	7.54	-2.81	0.0005	PXN	paxillin
TC12001427.hg.1	13.55	12.07	-2.79	0.0143	SLC38A2	solute carrier family 38, member 2
TC22000237.hg.1	10.64	9.15	-2.79	0.0267	SLC5A1	solute carrier family 5 (sodium/glucose cotransporter), member 1
TC12001925.hg.1	8.64	7.17	-2.77	0.0009	CRY1	cryptochrome circadian clock 1
TC06002112.hg.1	8.6	7.14	-2.76	0.036	CTGF	connective tissue growth factor
TC09001201.hg.1	9.18	7.71	-2.75	4.84e-05	KLF9	Kruppel-like factor 9
TC01002405.hg.1	8.16	6.7	-2.75	3.38e-09	MAP3K6	mitogen-activated protein kinase kinase kinase 6
TC09001204.hg.1	8.98	7.52	-2.74	0.0005	TMEM2	transmembrane protein 2
TC12001155.hg.1	10.48	9.02	-2.74	0.0044	LPCAT3	lysophosphatidylcholine acyltransferase 3
TC09000560.hg.1	9.1	7.67	-2.71	1.77e-05	UGCG	UDP-glucose ceramide glucosyltransferase
TC10000401.hg.1	11.9	10.48	-2.68	0.0498	MYPN	myopalladin
TC18000016.hg.1	18.12	16.71	-2.66	0.0084	MYL12A	myosin light chain 12A
TC01000789.hg.1	15.97	14.56	-2.66	0.0017	NEXN	nexilin (F actin binding protein)
TC10000449.hg.1	8.21	6.81	-2.64	0.0002	DDIT4	DNA damage inducible transcript 4
TC01003497.hg.1	8.79	7.38	-2.64	0.0004	SLC19A2	solute carrier family 19 (thiamine transporter), member 2
TC19000527.hg.1	10.67	9.29	-2.61	0.0304	PSMD8	proteasome 26S subunit, non-ATPase 8
TC07001747.hg.1	11.43	10.05	-2.61	0.0007	LAMB1	laminin, beta 1
TC06000420.hg.1	9.52	8.14	-2.61	0.0058	MYL8P	myosin, light chain 8, pseudogene
TC12001170.hg.1	8.53	7.17	-2.56	0.0006	SLC2A3	solute carrier family 2 (facilitated glucose transporter), member 3
TC17001798.hg.1	10.59	9.24	-2.56	0.0095	PECAM1	platelet/endothelial cell adhesion molecule 1
TC14000471.hg.1	6.87	5.52	-2.54	0.0049	FOS	FBJ murine osteosarcoma viral oncogene homolog
TC09000418.hg.1	8.08	6.74	-2.54	4.73e-05	GADD45G	growth arrest and DNA-damage-inducible, gamma
TC11001442.hg.1	10.33	8.98	-2.54	0.0291	RRAS2	related RAS viral (r-ras) oncogene homolog 2
TC06001813.hg.1	9.14	7.81	-2.51	0.0002	ELOVL5	ELOVL fatty acid elongase 5
TC11000240.hg.1	10.77	9.44	-2.51	0.0057	LDHA	lactate dehydrogenase A
TC0X000112.hg.1	9.67	8.36	-2.48	0.0002	SAT1	spermidine/spermine N1-acetyltransferase 1
TC02001749.hg.1	9.4	8.09	-2.47	0.0023	CYP1B1	cytochrome P450, family 1, subfamily B, polypeptide 1
TC02000116.hg.1	11.12	9.81	-2.47	0.0002	RHOB	ras homolog family member B
TC12001571.hg.1	8.97	7.67	-2.46	0.0002	ITGA5	integrin alpha 5
TC04000320.hg.1	9.52	8.24	-2.44	4.16e-06	TMEM165	transmembrane protein 165
TC19000033.hg.1	8.15	6.86	-2.44	0.0006	MIDN	midnolin
TC02002321.hg.1	8.17	6.91	-2.4	0.0006	TUBA3E	tubulin, alpha 3e
TC03001604.hg.1	10.8	9.54	-2.4	0.0106	DCBLD2	discoidin, CUB and LCCL domain containing 2
TC06000110.hg.1	10.33	9.07	-2.39	0.0131	GMPR	guanosine monophosphate reductase
TC13000634.hg.1	11.74	10.49	-2.39	0.0325	SLC25A30	solute carrier family 25, member 30
TC03001255.hg.1	8.49	7.24	-2.38	0.0002	SLC4A7	solute carrier family 4, sodium bicarbonate cotransporter, member 7
TC01003605.hg.1	10.03	8.79	-2.37	0.0024	GLUL	glutamate-ammonia ligase
TC19000174.hg.1	7.62	6.38	-2.37	0.0022	ICAM1	intercellular adhesion molecule 1
TC06002152.hg.1	11.39	10.15	-2.35	0.002	IFNGR1	interferon gamma receptor 1
TC08001567.hg.1	7.12	5.89	-2.35	0.0002	HAS2	hyaluronan synthase 2
TC09000178.hg.1	8.91	7.68	-2.34	0.0403	DNAJB5	DnaJ (Hsp40) homolog, subfamily B, member 5
TC13000597.hg.1	11.54	10.31	-2.34	0.0005	ELF1	E74-like factor 1 (ets domain transcription factor)
TC08001120.hg.1	9.14	7.91	-2.34	0.0023	RNF122	ring finger protein 122
TC06000541.hg.1	7.66	6.44	-2.33	0.0007	PIM1	Pim-1 proto-oncogene, serine/threonine kinase
TC02001347.hg.1	6.92	5.71	-2.32	0.0064	SGPP2	sphingosine-1-phosphate phosphatase 2
TC09000149.hg.1	11.44	10.23	-2.32	0.0004	ANXA2; ANXA2P2	annexin A2; annexin A2 pseudogene 2
TC15000616.hg.1	7.18	5.97	-2.32	0.0064	SMAD6	SMAD family member 6
TC19000566.hg.1	7.4	6.19	-2.31	7.54e-06	ITPKC	inositol-trisphosphate 3-kinase C
TC16000470.hg.1	7.66	6.45	-2.31	2.81e-05	MT1DP	metallothionein 1D, pseudogene (functional)
TC09000035.hg.1	10.95	9.75	-2.28	0.0071	JAK2	Janus kinase 2
TC0X000955.hg.1	8.39	7.2	-2.27	4.83e-06	RPGR	retinitis pigmentosa GTPase regulator
TC12003237.hg.1	7.18	6	-2.27	0.0002	APOLD1	apolipoprotein L domain containing 1
TC01001624.hg.1	8.09	6.91	-2.26	0.0007	RGS2	regulator of G-protein signaling 2
TC0X000364.hg.1	7.53	6.36	-2.25	0.0071	FAM155B	family with sequence similarity 155, member B
TC02000187.hg.1	10.05	8.89	-2.24	2.07e-06	WDR43	WD repeat domain 43
TC14002197.hg.1	11.43	10.27	-2.24	1.06e-05	HIF1A	hypoxia inducible factor 1, alpha subunit (basic helix-loop-helix transcription factor)
TC03002155.hg.1	9.93	8.78	-2.22	9.61e-05	TFRC	transferrin receptor
TC0X000575.hg.1	9.71	8.56	-2.21	3.04e-05	IL13RA1	interleukin 13 receptor, alpha 1
TC01002386.hg.1	11.09	9.95	-2.21	0.0403	TRIM63	tripartite motif containing 63, E3 ubiquitin protein ligase
TC15001505.hg.1	9.69	8.55	-2.2	0.0008	ANXA2	annexin A2
TC08001407.hg.1	10.17	9.03	-2.2	0.0258	C8orf88	chromosome 8 open reading frame 88
TC06001273.hg.1	7.45	6.32	-2.19	0.0004	NEDD9	neural precursor cell expressed, developmentally down-regulated 9
TC17002849.hg.1	8.17	7.05	-2.18	0.0001	PER1	period circadian clock 1
TC0X001355.hg.1	8.77	7.65	-2.18	7.28e-06	ZDHHC9	zinc finger, DHHC-type containing 9
TC09000031.hg.1	9.37	8.25	-2.17	0.0005	CDC37L1	cell division cycle 37-like 1
TC04000808.hg.1	9.22	8.11	-2.16	0.0032	FNIP2	folliculin interacting protein 2
TC15000725.hg.1	9.19	8.09	-2.15	0.0126	DNAJA4	DnaJ (Hsp40) homolog, subfamily A, member 4
TC16002057.hg.1	7.24	6.14	-2.14	0.0006	HP	haptoglobin
TC16002058.hg.1	9.11	8.02	-2.14	0.0004	HPR; HP	haptoglobin-related protein; haptoglobin
TC14001116.hg.1	11.74	10.65	-2.14	0.0257	SOS2	SOS Ras/Rho guanine nucleotide exchange factor 2
TC0Y000124.hg.1	7.75	6.67	-2.12	7.01e-05	EIF4A1P2	eukaryotic translation initiation factor 4A1 pseudogene 2
TC13000825.hg.1	10.64	9.56	-2.12	0.0227	DOCK9	dedicator of cytokinesis 9
TC13000872.hg.1	8.95	7.87	-2.11	0.0001	COL4A1	collagen, type IV, alpha 1
TC13000340.hg.1	11.79	10.72	-2.11	0.0036	MBNL2	muscleblind-like splicing regulator 2
TC03001216.hg.1	8.89	7.82	-2.1	2.15e-05	RFTN1	raftlin, lipid raft linker 1
TC01000781.hg.1	6.94	5.87	-2.1	3.61e-06	ST6GALNAC3	ST6 (alpha-N-acetyl-neuraminyl-2,3-beta-galactosyl-1,3)-N-acetylgalactosaminide alpha-2,6-sialyltransferase 3
TC05001363.hg.1	11.26	10.19	-2.1	0.0001	PLPP1	phospholipid phosphatase 1
TC14001509.hg.1	10.52	9.45	-2.09	0.0082	WARS	tryptophanyl-tRNA synthetase
TC07001540.hg.1	11.87	10.81	-2.09	0.0035	YWHAG	tyrosine 3-monooxygenase/tryptophan 5-monooxygenase activation protein, gamma
TC12000616.hg.1	10.36	9.3	-2.08	2.23e-05	CCT2	chaperonin containing TCP1, subunit 2 (beta)
TC05000165.hg.1	8.9	7.84	-2.08	0.0093	SLC1A3	solute carrier family 1 (glial high affinity glutamate transporter), member 3
TC20000244.hg.1	9.09	8.04	-2.08	0.0002	TP53INP2	tumor protein p53 inducible nuclear protein 2
TC11000010.hg.1	14.88	13.83	-2.08	0.0146	IFITM2	interferon induced transmembrane protein 2
TC02004995.hg.1	7.1	6.05	-2.07	0.0008	IL18R1	interleukin 18 receptor 1
TC01002701.hg.1	11.23	10.19	-2.06	0.0101	PLPP3	phospholipid phosphatase 3
TC16000149.hg.1	8.61	7.57	-2.06	0.0034	PMM2	phosphomannomutase 2
TC15000945.hg.1	9.16	8.13	-2.05	0.0018	ARRDC4	arrestin domain containing 4
TC16000658.hg.1	8.66	7.63	-2.04	0.0012	KLHL36	kelch-like family member 36
TC02001911.hg.1	8.04	7.01	-2.04	2.69e-06	PELI1	pellino E3 ubiquitin protein ligase 1
TC01001098.hg.1	12.47	11.44	-2.04	0.0165	RNF115	ring finger protein 115
TC20000928.hg.1	10.71	9.69	-2.03	0.0015	B4GALT5	UDP-Gal:betaGlcNAc beta 1,4- galactosyltransferase, polypeptide 5
TC06000758.hg.1	8.46	7.44	-2.03	0.0003	SH3BGRL2	SH3 domain binding glutamate-rich protein like 2
TC11002175.hg.1	7.42	6.4	-2.03	0.0218	CTSC	cathepsin C
TC08000403.hg.1	11.59	10.57	-2.03	0.0059	SDCBP	syndecan binding protein
TC03000814.hg.1	10.37	9.36	-2.03	0.0148	TSC22D2	TSC22 domain family, member 2
TC0X002337.hg.1	9.77	8.75	-2.02	0.0009	ACSL4	acyl-CoA synthetase long-chain family member 4
TC01000254.hg.1	9.24	8.23	-2.02	3.58e-05	PLA2G5	phospholipase A2, group V
TC09002910.hg.1	10.19	9.17	-2.02	0.0103	PTGDS	prostaglandin D2 synthase 21kDa (brain)
TC01002694.hg.1	7.91	6.89	-2.02	0.0169	DHCR24	24-dehydrocholesterol reductase
TC02001848.hg.1	11.1	10.09	-2.01	0.0209	PSME4	proteasome activator subunit 4
TC12001587.hg.1	6.13	5.12	-2.01	1.39e-05	MMP19	matrix metallopeptidase 19
TC11001230.hg.1	14.08	13.07	-2.01	0.0009	IFITM3	interferon induced transmembrane protein 3
TC16000473.hg.1	7.1	6.1	-2.01	0.001	MT1F	metallothionein 1F
TC05000336.hg.1	11.01	10.01	-2	0.0041	MAP1B	microtubule associated protein 1B

## Sheet: iPAH upregulated
ID	iPAH pre Avg (log2)	iPAH post Avg (log2)	Fold Change	P-val	Gene Symbol	Description
TC12001711.hg.1	6.84	9.73	7.4	2.44e-05	LRRC10	leucine rich repeat containing 10
TC01003653.hg.1	8.88	11.56	6.44	0.0371	B3GALT2	UDP-Gal:betaGlcNAc beta 1,3-galactosyltransferase 2
TC02002841.hg.1	9.88	12.43	5.86	0.0159	SPHKAP	SPHK1 interactor, AKAP domain containing
TC17001459.hg.1	7.63	10.07	5.44	0.0001	NR1D1	nuclear receptor subfamily 1, group D, member 1
TC01000100.hg.1	7.77	10.21	5.43	0.0006	PER3	period circadian clock 3
TC05000613.hg.1	7.88	10.26	5.22	0.0224	SLC27A6	solute carrier family 27 (fatty acid transporter), member 6
TC04001410.hg.1	7.61	9.85	4.71	0.0003	ADH1B	alcohol dehydrogenase 1B (class I), beta polypeptide
TC05001752.hg.1	5.49	7.65	4.5	0.0044	FBN2	fibrillin 2
TC03002006.hg.1	7.69	9.84	4.44	0.0017	TNFSF10	tumor necrosis factor (ligand) superfamily, member 10
TC03001491.hg.1	6.75	8.9	4.44	0.0004	ASB14	ankyrin repeat and SOCS box containing 14
TC12001996.hg.1	9.37	11.5	4.38	0.0027	TBX5	T-box 5
TC08001592.hg.1	9.77	11.85	4.23	0.0021	KLHL38	kelch-like family member 38
TC0X002326.hg.1	6.01	8.04	4.09	0.0086	FIGF	c-fos induced growth factor (vascular endothelial growth factor D)
TC06001952.hg.1	6.28	8.28	4	1.13e-05	EPHA7	EPH receptor A7
TC01001661.hg.1	9.82	11.77	3.88	0.0131	NAV1	neuron navigator 1
TC6_mcf_hap5000046.hg.1	6.29	8.23	3.81	0.0017	HCP5	HLA complex P5 (non-protein coding)
TC05000768.hg.1	9.89	11.79	3.71	0.0324	PCDHGB8P	protocadherin gamma subfamily B, 8 pseudogene
TC03000127.hg.1	8.9	10.76	3.63	1.36e-05	NR1D2	nuclear receptor subfamily 1, group D, member 2
TC05000762.hg.1	9.79	11.6	3.53	0.0449	PCDHGB2	protocadherin gamma subfamily B, 2
TC05000003.hg.1	6.69	8.46	3.4	0.0002	LRRC14B	leucine rich repeat containing 14B
TC12001324.hg.1	7.12	8.87	3.37	2.56e-07	BHLHE41	basic helix-loop-helix family, member e41
TC07000852.hg.1	8.48	10.21	3.32	0.0002	CHRM2	cholinergic receptor, muscarinic 2
TC08001590.hg.1	10.1	11.81	3.27	0.012	FBXO32	F-box protein 32
TC06002025.hg.1	9.05	10.76	3.26	0.0004	LAMA4	laminin, alpha 4
TC07001184.hg.1	7.87	9.54	3.17	0.0019	CDCA7L	cell division cycle associated 7-like
TC05000769.hg.1	7.66	9.31	3.13	0.0092	PCDHGC5	protocadherin gamma subfamily C, 5
TC03000896.hg.1	6.53	8.15	3.08	0.0098	LINC01330	long intergenic non-protein coding RNA 1330
TC06000945.hg.1	12.19	13.8	3.06	0.0077	GJA1	gap junction protein alpha 1
TC12000219.hg.1	9.48	11.07	3.02	0.0096	PLEKHA5	pleckstrin homology domain containing, family A member 5
TC07001652.hg.1	7.93	9.52	3	0.0252	AZGP1	alpha-2-glycoprotein 1, zinc-binding
TC11001450.hg.1	7.34	8.92	2.99	0.001	PLEKHA7	pleckstrin homology domain containing, family A member 7
TC06000168.hg.1	8.06	9.6	2.92	9.86e-06	HIST1H1E	histone cluster 1, H1e
TC08001413.hg.1	7.93	9.47	2.91	0.0004	RUNX1T1	runt-related transcription factor 1; translocated to, 1 (cyclin D-related)
TC10001617.hg.1	10.27	11.8	2.9	3.07e-06	LDB1	LIM domain binding 1
TC15000368.hg.1	7.8	9.29	2.82	0.0016	SEMA6D	sema domain, transmembrane domain (TM), and cytoplasmic domain, (semaphorin) 6D
TC03001710.hg.1	8.43	9.93	2.82	2.22e-05	ADCY5	adenylate cyclase 5
TC01001788.hg.1	8.01	9.5	2.81	0.0014	PROX1	prospero homeobox 1
TC10000138.hg.1	8.43	9.92	2.8	0.012	CACNB2	calcium channel, voltage-dependent, beta 2 subunit
TC01003062.hg.1	8.62	10.09	2.78	0.0344	ANKRD20A12P	ankyrin repeat domain 20 family, member A12, pseudogene
TC02002098.hg.1	10.84	12.31	2.77	0.0471	ANKRD36C	ankyrin repeat domain 36C
TC17001829.hg.1	7.32	8.78	2.75	0.023	ABCA10	ATP binding cassette subfamily A member 10
TC05000765.hg.1	9.5	10.95	2.73	0.0392	PCDHGA9	protocadherin gamma subfamily A, 9
TC04001165.hg.1	8.1	9.55	2.72	0.0132	GABRA4	gamma-aminobutyric acid (GABA) A receptor, alpha 4
TC02000589.hg.1	10.5	11.88	2.62	0.0317	ANKRD36; ANKRD36B	ankyrin repeat domain 36; ankyrin repeat domain 36B
TC04000087.hg.1	7.7	9.07	2.59	0.0001	HTRA3	HtrA serine peptidase 3
TC08001166.hg.1	7.34	8.7	2.58	0.0099	SFRP1	secreted frizzled-related protein 1
TC05001385.hg.1	8.46	9.82	2.57	0.0008	PLK2	polo-like kinase 2
TC02002428.hg.1	6.21	7.56	2.55	0.019	NEB	nebulin
TC06000135.hg.1	6.85	8.19	2.54	2.94e-05	SOX4	SRY box 4
TC01001749.hg.1	8.45	9.79	2.52	0.0155	G0S2	G0/G1 switch 2
TC06000188.hg.1	6.3	7.63	2.51	4.69e-05	BTN3A3	butyrophilin, subfamily 3, member A3
TC05000763.hg.1	8.59	9.91	2.5	0.0438	PCDHGA5	protocadherin gamma subfamily A, 5
TC14001198.hg.1	6.35	7.67	2.49	0.0024	HIF1A-AS2	HIF1A antisense RNA 2
TC04001565.hg.1	7.25	8.57	2.49	3.76e-06	PCDH18	protocadherin 18
TC17001827.hg.1	9.34	10.66	2.49	0.0398	ABCA6	ATP binding cassette subfamily A member 6
TC10000639.hg.1	5.67	6.98	2.48	0.0009	IFIT1	interferon-induced protein with tetratricopeptide repeats 1
TC07000797.hg.1	9.43	10.73	2.47	0.0006	RNU7-16P	RNA, U7 small nuclear 16 pseudogene
TC03001516.hg.1	7.29	8.58	2.45	0.0027	CADPS	Ca++-dependent secretion activator
TC06001109.hg.1	8.54	9.84	2.45	0.031	MYCT1	myc target 1
TC02000538.hg.1	6.41	7.7	2.44	0.0301	PLGLB1; PLGLB2	plasminogen-like B1; plasminogen-like B2
TC14001269.hg.1	6.87	8.15	2.44	0.0011	ADAM20P1	ADAM metallopeptidase domain 20 pseudogene 1
TC01003777.hg.1	8.48	9.77	2.44	7.76e-05	CD34	CD34 molecule
TC12000890.hg.1	9.81	11.08	2.42	0.0209	TPCN1	two pore segment channel 1
TC02002120.hg.1	9.91	11.17	2.39	0.0209	ANKRD36B; ANKRD36	ankyrin repeat domain 36B; ankyrin repeat domain 36
TC05000823.hg.1	6.68	7.94	2.39	0.0008	PPARGC1B	peroxisome proliferator-activated receptor gamma, coactivator 1 beta
TC05001674.hg.1	6.94	8.2	2.39	0.0003	NREP	neuronal regeneration related protein
TC01002849.hg.1	7.87	9.13	2.38	0.0027	GBP4	guanylate binding protein 4
TC11001064.hg.1	9.57	10.82	2.37	0.0017	KMT2A	lysine (K)-specific methyltransferase 2A
TC02000705.hg.1	9.44	10.68	2.36	0.0021	ZC3H6	zinc finger CCCH-type containing 6
TC06000186.hg.1	6.77	8	2.35	4.46e-06	BTN3A1	butyrophilin, subfamily 3, member A1
TC15001192.hg.1	8.27	9.5	2.34	0.0009	SLC12A6	solute carrier family 12 (potassium/chloride transporter), member 6
TC13000191.hg.1	5.87	7.09	2.34	0.0008	CYSLTR2	cysteinyl leukotriene receptor 2
TC17000158.hg.1	9.88	11.1	2.33	0.0162	MYOCD	myocardin
TC10002965.hg.1	5.89	7.11	2.33	0.042	DNAJC9	DnaJ (Hsp40) homolog, subfamily C, member 9
TC01002743.hg.1	6.77	7.98	2.32	0.0001	LINC01359	long intergenic non-protein coding RNA 1359
TC17000813.hg.1	8.89	10.1	2.31	0.009	KCNJ2	potassium channel, inwardly rectifying subfamily J, member 2
TC05001973.hg.1	7.79	8.99	2.31	0.0008	FAXDC2	fatty acid hydroxylase domain containing 2
TC10001535.hg.1	9.23	10.44	2.31	0.0252	MYOF	myoferlin
TC14001123.hg.1	8.28	9.47	2.29	0.0007	NIN	ninein (GSK3B interacting protein)
TC16000897.hg.1	9.09	10.28	2.29	0.0035	KIAA0430	KIAA0430
TC14001461.hg.1	7.41	8.6	2.29	0.0002	ASB2	ankyrin repeat and SOCS box containing 2
TC03001361.hg.1	9.67	10.85	2.28	0.0239	PRSS42	protease, serine 42
TC09001678.hg.1	9.04	10.23	2.28	0.0018	TSC1	tuberous sclerosis 1
TC05001896.hg.1	5.58	6.77	2.28	0.001	PRELID2	PRELI domain containing 2
TC11001748.hg.1	10.53	11.71	2.26	0.0204	FNBP4	formin binding protein 4
TC20000076.hg.1	9.57	10.74	2.26	0.0072	PLCB4	phospholipase C, beta 4
TC10002939.hg.1	8.04	9.21	2.25	0.0134	AGAP11	ankyrin repeat and GTPase domain Arf GTPase activating protein 11
TC03000402.hg.1	8.49	9.66	2.24	0.0016	ADAMTS9-AS2	ADAMTS9 antisense RNA 2
TC04001411.hg.1	6.19	7.34	2.23	0.0003	ADH1C	alcohol dehydrogenase 1C (class I), gamma polypeptide
TC05001579.hg.1	8.19	9.35	2.23	0.002	MEF2C	myocyte enhancer factor 2C
TC05000767.hg.1	8.86	10.01	2.22	0.026	PCDHGB7	protocadherin gamma subfamily B, 7
TC14000356.hg.1	9.8	10.94	2.22	0.0042	DAAM1	dishevelled associated activator of morphogenesis 1
TC12001786.hg.1	7.18	8.32	2.21	0.0045	RASSF9	Ras association (RalGDS/AF-6) domain family (N-terminal) member 9
TC10000726.hg.1	7.97	9.12	2.21	0.0012	SLF2	SMC5-SMC6 complex localization factor 2
TC04001627.hg.1	7.46	8.6	2.2	2.83e-05	NR3C2	nuclear receptor subfamily 3, group C, member 2
TC12000309.hg.1	6.5	7.63	2.19	0.0027	LRRK2	leucine-rich repeat kinase 2
TC12000193.hg.1	10.77	11.9	2.19	0.0073	ATF7IP	activating transcription factor 7 interacting protein
TC05001816.hg.1	7.16	8.29	2.19	0.0045	SPOCK1	sparc/osteonectin, cwcv and kazal-like domains proteoglycan (testican) 1
TC16001019.hg.1	7.22	8.35	2.19	0.0009	YPEL3	yippee like 3
TC17000604.hg.1	8.12	9.25	2.19	0.0123	LRRC37A2	leucine rich repeat containing 37, member A2
TC17001825.hg.1	10.04	11.16	2.18	0.0278	ABCA8	ATP binding cassette subfamily A member 8
TC15000329.hg.1	7.54	8.67	2.18	0.0028	MAP1A	microtubule associated protein 1A
TC02001077.hg.1	10.35	11.47	2.16	0.0309	TTN-AS1	TTN antisense RNA 1
TC01003729.hg.1	7.03	8.13	2.15	0.0003	PLEKHA6	pleckstrin homology domain containing, family A member 6
TC02002605.hg.1	8.38	9.48	2.15	0.0145	CALCRL	calcitonin receptor like receptor
TC15001759.hg.1	8.82	9.92	2.15	0.0127	FSD2	fibronectin type III and SPRY domain containing 2
TC17001603.hg.1	8.37	9.47	2.14	0.0098	LRRC37A4P; LRRC37A2	leucine rich repeat containing 37, member A4, pseudogene; leucine rich repeat containing 37, member A2
TC02002808.hg.1	7.45	8.54	2.14	0.002	EPHA4	EPH receptor A4
TC6_apd_hap1000092.hg.1	9.48	10.57	2.14	0.0402	TNXB	tenascin XB
TC16001124.hg.1	8.82	9.9	2.13	0.0333	IRX3	iroquois homeobox 3
TC02001185.hg.1	7.06	8.15	2.13	0.0021	FZD7	frizzled class receptor 7
TC07001156.hg.1	6.58	7.67	2.13	0.0002	MEOX2	mesenchyme homeobox 2
TC05001638.hg.1	6.1	7.19	2.13	0.0011	ST8SIA4	ST8 alpha-N-acetyl-neuraminide alpha-2,8-sialyltransferase 4
TC07001365.hg.1	6.32	7.41	2.13	0.014	PKD1L1	polycystic kidney disease 1 like 1
TC11002470.hg.1	8.82	9.9	2.12	0.0004	IGSF9B	immunoglobulin superfamily, member 9B
TC05000981.hg.1	7.84	8.93	2.12	6.64e-06	HRH2	histamine receptor H2
TC15001478.hg.1	9.01	10.08	2.11	0.0023	ZNF280D	zinc finger protein 280D
TC01003227.hg.1	9.69	10.77	2.11	0.0053	POGZ	pogo transposable element with ZNF domain
TC01003689.hg.1	6.44	7.51	2.1	0.0062	TNNI1	troponin I type 1 (skeletal, slow)
TC21000162.hg.1	10.05	11.12	2.1	0.0142	TTC3	tetratricopeptide repeat domain 3
TC02001738.hg.1	7.96	9.03	2.1	0.0076	HEATR5B	HEAT repeat containing 5B
TC06001313.hg.1	7.34	8.41	2.1	0.0005	MBOAT1	membrane bound O-acyltransferase domain containing 1
TC06000511.hg.1	7.11	8.18	2.1	0.004	SCUBE3	signal peptide, CUB domain, EGF-like 3
TC02002614.hg.1	8.08	9.15	2.1	6.25e-05	SLC40A1	solute carrier family 40 (iron-regulated transporter), member 1
TC04001504.hg.1	7.41	8.49	2.1	0.0395	PDE5A	phosphodiesterase 5A, cGMP-specific
TC21000040.hg.1	8.31	9.38	2.09	0.0021	MIR99AHG	mir-99a-let-7c cluster host gene
TC10000152.hg.1	9.37	10.44	2.09	0.0062	MLLT10	myeloid/lymphoid or mixed-lineage leukemia; translocated to, 10
TC04002915.hg.1	5.72	6.78	2.08	0.0103	KLKB1	kallikrein B1
TC01006361.hg.1	7.04	8.1	2.08	0.0046	GBP2	guanylate binding protein 2, interferon-inducible
TC01003974.hg.1	10.31	11.36	2.07	0.0363	SIPA1L2	signal-induced proliferation-associated 1 like 2
TC10000797.hg.1	9.84	10.88	2.06	0.0239	ADD3	adducin 3 (gamma)
TC06000184.hg.1	7.11	8.15	2.06	1.01e-05	BTN3A2	butyrophilin, subfamily 3, member A2
TC6_mann_hap4000149.hg.1	8.82	9.86	2.05	0.0427	TNXB	tenascin XB
TC06002058.hg.1	6.59	7.63	2.05	0.0089	CEP85L	centrosomal protein 85kDa-like
TC12000227.hg.1	14.4	15.44	2.05	0.041	PDE3A	phosphodiesterase 3A, cGMP-inhibited
TC19001688.hg.1	5.25	6.28	2.04	3.39e-07	DBP	D site of albumin promoter (albumin D-box) binding protein
TC07001276.hg.1	12.37	13.4	2.04	0.0026	TBX20	T-box 20
TC04002914.hg.1	7.85	8.88	2.04	0.0011	CYP4V2	cytochrome P450, family 4, subfamily V, polypeptide 2
TC18000538.hg.1	7.79	8.81	2.03	0.0105	ATP8B1	ATPase, aminophospholipid transporter, class I, type 8B, member 1
TC14002338.hg.1	6.78	7.8	2.03	7.87e-06	PPP1R3E	protein phosphatase 1, regulatory subunit 3E
TC05000943.hg.1	7.99	9.01	2.03	4.94e-07	FGF18	fibroblast growth factor 18
TC08001359.hg.1	8.11	9.13	2.03	0.005	ZNF704	zinc finger protein 704
TC16001125.hg.1	7.36	8.39	2.03	0.0034	CRNDE	colorectal neoplasia differentially expressed (non-protein coding)
TC12001792.hg.1	6.29	7.32	2.03	0.0039	KITLG	KIT ligand
TC10000406.hg.1	6.23	7.24	2.02	0.0027	TET1	tet methylcytosine dioxygenase 1
TC06001348.hg.1	8.3	9.31	2.02	0.0113	HIST1H4D	histone cluster 1, H4d
TC14001548.hg.1	7.95	8.96	2.02	0.0326	RD3L	retinal degeneration 3-like
TC01000085.hg.1	8.16	9.17	2.02	0.0015	RNF207	ring finger protein 207
TC06000113.hg.1	10.54	11.56	2.02	0.032	RBM24	RNA binding motif protein 24
TC19001598.hg.1	7.13	8.15	2.02	0.016	ZNF404	zinc finger protein 404
TC07001493.hg.1	8.24	9.25	2.02	0.016	GTF2IRD2P1	GTF2I repeat domain containing 2 pseudogene 1
TC05000761.hg.1	8.73	9.73	2.01	0.0248	PCDHGC3; PCDHGA12; PCDHGB4; PCDHGA8; PCDHGA1; PCDHGA10; PCDHGA11; PCDHGA2; PCDHGA3; PCDHGA4; PCDHGA5; PCDHGA6; PCDHGA7; PCDHGA9; PCDHGB1; PCDHGB2; PCDHGB3; PCDHGB5; PCDHGB6; PCDHGB7; PCDHGC4; PCDHGC5	protocadherin gamma subfamily C, 3; protocadherin gamma subfamily A, 12; protocadherin gamma subfamily B, 4; protocadherin gamma subfamily A, 8; protocadherin gamma subfamily A, 1; protocadherin gamma subfamily A, 10; protocadherin gamma subfamily A, 11; protocadherin gamma subfamily A, 2; protocadherin gamma subfamily A, 3; protocadherin gamma subfamily A, 4; protocadherin gamma subfamily A, 5; …
TC06001809.hg.1	8.35	9.36	2.01	0.0004	ICK	intestinal cell (MAK-like) kinase
TC05000615.hg.1	8.94	9.95	2.01	0.0385	ISOC1	isochorismatase domain containing 1
TC12001829.hg.1	7.28	8.28	2	0.0019	FGD6	FYVE, RhoGEF and PH domain containing 6
TC11002049.hg.1	8.16	9.16	2	2.85e-05	NUMA1	nuclear mitotic apparatus protein 1
TC08001440.hg.1	7.5	8.5	2	0.0183	TP53INP1	tumor protein p53 inducible nuclear protein 1
