# Supplementary material for: EGR1 Is Implicated in Right Ventricular Cardiac Remodeling Associated with Pulmonary Hypertension
Source: Biology (Basel). 2022 Apr 28;11(5):677. doi: 10.3390/biology11050677 (PMC9138384; doi:10.3390/biology11050677)
Supplement: Supplementary file 1 [file biology-11-00677-s001.zip › Supplemental File S2.xlsx]

## Sheet: CTEPH downregulated
ID	CTEPH pre Avg (log2)	CTEPH post Avg (log2)	Fold Change	P-val	Gene Symbol	Description
TC05000701.hg.1	10.97	7.09	-14.8	0.0024	EGR1	early growth response 1
TC08001656.hg.1	10.14	8.06	-4.21	0.0045	TMEM71	transmembrane protein 71
TC20000194.hg.1	9.04	6.99	-4.13	2.52e-05	ID1	inhibitor of DNA binding 1, dominant negative helix-loop-helix protein
TC07001766.hg.1	10.91	9.06	-3.61	0.0004	HRAT17	heart tissue-associated transcript 17
TC09000513.hg.1	10.5	8.66	-3.56	0.0029	MURC	muscle-related coiled-coil protein
TC16000151.hg.1	9.48	7.65	-3.54	0.0085	C16orf72	chromosome 16 open reading frame 72
TC17001126.hg.1	7.53	5.73	-3.49	0.0341	DHRS7C	dehydrogenase/reductase (SDR family) member 7C
TC01003193.hg.1	12.13	10.38	-3.38	0.004	HIST2H2BE	histone cluster 2, H2be
TC01002717.hg.1	11.78	10.02	-3.37	0.0001	CYP2J2	cytochrome P450, family 2, subfamily J, polypeptide 2
TC01001731.hg.1	9.43	7.72	-3.26	0.0041	PFKFB2	6-phosphofructo-2-kinase/fructose-2,6-biphosphatase 2
TC05000967.hg.1	10.94	9.29	-3.14	0.0011	CPEB4	cytoplasmic polyadenylation element binding protein 4
TC09000035.hg.1	10.37	8.72	-3.14	0.0004	JAK2	Janus kinase 2
TC08000149.hg.1	13.77	12.12	-3.13	0.0072	LPL	lipoprotein lipase
TC06002124.hg.1	8.94	7.31	-3.09	0.0006	SLC2A12	solute carrier family 2 (facilitated glucose transporter), member 12
TC06001817.hg.1	13.02	11.4	-3.06	0.0138	KLHL31	kelch-like family member 31
TC19000544.hg.1	9.45	7.83	-3.06	0.0393	ZFP36	ZFP36 ring finger protein
TC15001264.hg.1	15.84	14.24	-3.03	0.0035	ZNF106	zinc finger protein 106
TC07000785.hg.1	13.6	12.09	-2.84	0.006	FLNC	filamin C, gamma
TC04000416.hg.1	12.62	11.15	-2.77	0.0002	PARM1	prostate androgen-regulated mucin-like protein 1
TC10001517.hg.1	19.68	18.22	-2.76	0.0108	ANKRD1	ankyrin repeat domain 1 (cardiac muscle)
TC07000746.hg.1	13.59	12.14	-2.72	0.0006	LMOD2	leiomodin 2 (cardiac)
TC11002370.hg.1	10.78	9.37	-2.67	0.0017	USP2	ubiquitin specific peptidase 2
TC02005000.hg.1	9.95	8.54	-2.65	0.022	KLHL41	kelch-like family member 41
TC05001970.hg.1	8.64	7.23	-2.64	0.0072	HAND1	heart and neural crest derivatives expressed 1
TC11002307.hg.1	11.07	9.68	-2.62	0.0009	USP28	ubiquitin specific peptidase 28
TC01001174.hg.1	11.37	9.99	-2.6	0.0064	HIST2H2AA4; HIST2H2AA3	histone cluster 2, H2aa4; histone cluster 2, H2aa3
TC01003624.hg.1	13.63	12.28	-2.55	2.57e-05	FAM129A	family with sequence similarity 129, member A
TC03001720.hg.1	12.03	10.68	-2.55	0.0023	HEG1	heart development protein with EGF-like domains 1
TC12001426.hg.1	12.31	10.98	-2.52	0.0066	SLC38A1	solute carrier family 38, member 1
TC03001372.hg.1	13.61	12.33	-2.43	0.0002	MAP4	microtubule associated protein 4
TC18000288.hg.1	16.79	15.52	-2.42	0.0026	MYOM1	myomesin 1
TC09001468.hg.1	9.45	8.18	-2.41	0.0002	PTPN3	protein tyrosine phosphatase, non-receptor type 3
TC01001523.hg.1	9.35	8.08	-2.41	0.0013	GPR52	G protein-coupled receptor 52
TC16002034.hg.1	12.67	11.4	-2.41	0.0333	MT2A	metallothionein 2A
TC21000138.hg.1	7.74	6.49	-2.37	0.0292	CLIC6	chloride intracellular channel 6
TC10001414.hg.1	11.96	10.74	-2.33	0.001	SYNPO2L	synaptopodin 2-like
TC19000228.hg.1	8.01	6.81	-2.29	0.016	JUNB	jun B proto-oncogene
TC02002638.hg.1	9.05	7.86	-2.28	0.001	HECW2	HECT, C2 and WW domain containing E3 ubiquitin protein ligase 2
TC07001915.hg.1	12.58	11.39	-2.27	0.0019	HIPK2	homeodomain interacting protein kinase 2
TC01001522.hg.1	9.29	8.12	-2.24	0.0004	RABGAP1L	RAB GTPase activating protein 1-like
TC02001848.hg.1	10.64	9.48	-2.23	0.0052	PSME4	proteasome activator subunit 4
TC06000169.hg.1	7.81	6.66	-2.22	0.0226	HIST1H2BD	histone cluster 1, H2bd
TC15002814.hg.1	8.35	7.22	-2.2	0.0271	GATM	glycine amidinotransferase (L-arginine:glycine amidinotransferase)
TC01001790.hg.1	12.61	11.49	-2.18	0.0123	SMYD2	SET and MYND domain containing 2
TC03000677.hg.1	14.78	13.66	-2.17	0.0167	RAB7A	RAB7A, member RAS oncogene family
TC07001540.hg.1	11.04	9.92	-2.17	0.0078	YWHAG	tyrosine 3-monooxygenase/tryptophan 5-monooxygenase activation protein, gamma
TC10000401.hg.1	10.38	9.27	-2.16	0.0014	MYPN	myopalladin
TC02000992.hg.1	13.39	12.3	-2.13	0.0207	XIRP2	xin actin binding repeat containing 2
TC07000144.hg.1	11.31	10.22	-2.12	0.0148	GPNMB	glycoprotein (transmembrane) nmb
TC11003466.hg.1	10.63	9.55	-2.11	0.036	BCO2	beta-carotene oxygenase 2
TC03000417.hg.1	12.94	11.87	-2.1	0.0355	ARL6IP5	ADP-ribosylation factor like GTPase 6 interacting protein 5
TC01003190.hg.1	8.78	7.71	-2.1	0.0139	HIST2H2AA4; HIST2H2AA3	histone cluster 2, H2aa4; histone cluster 2, H2aa3
TC6_dbb_hap3000180.hg.1	10.31	9.26	-2.06	0.0481	HLA-DRB1	major histocompatibility complex, class II, DR beta 1
TC06000697.hg.1	9.27	8.24	-2.04	0.002	PTP4A1	protein tyrosine phosphatase type IVA, member 1
TC22000166.hg.1	10.83	9.81	-2.03	0.0009	MYO18B	myosin XVIIIB
TC05002066.hg.1	8.03	7.01	-2.03	0.0119	DUSP1	dual specificity phosphatase 1
TC14000914.hg.1	8.85	7.83	-2.03	0.0006	LINC00641	long intergenic non-protein coding RNA 641
TC02000585.hg.1	8.19	7.18	-2.02	0.0007	CNNM4	cyclin and CBS domain divalent metal cation transport mediator 4
TC11000316.hg.1	12.89	11.87	-2.02	0.0218	HIPK3	homeodomain interacting protein kinase 3
TC17000693.hg.1	8.53	7.52	-2.01	0.0059	HLF	hepatic leukemia factor

## Sheet: CTEPH upregulated
ID	CTEPH pre Avg (log2)	CTEPH post Avg (log2)	Fold Change	P-val	Gene Symbol	Description
TC01002204.hg.1	9.48	12.96	11.19	0.037	NPPA	natriuretic peptide A
TC15000602.hg.1	10.29	12.48	4.54	0.0288	RNU5A-1	RNA, U5A small nuclear 1
TC02002428.hg.1	6.17	7.93	3.38	0.0042	NEB	nebulin
TC09000934.hg.1	8.07	9.65	2.98	0.0042	SCARNA8	small Cajal body-specific RNA 8
TC01003327.hg.1	10.13	11.51	2.6	0.0368	SCARNA4	small Cajal body-specific RNA 4
TC05001897.hg.1	6.12	7.43	2.48	0.0162	GRXCR2	glutaredoxin, cysteine rich 2
TC05001816.hg.1	7.11	8.41	2.46	0.0113	SPOCK1	sparc/osteonectin, cwcv and kazal-like domains proteoglycan (testican) 1
TC10001535.hg.1	8.82	10.11	2.45	0.0265	MYOF	myoferlin
TC01000938.hg.1	11.18	12.46	2.42	0.029	SCARNA2	small Cajal body-specific RNA 2
TC20000741.hg.1	5.59	6.78	2.28	0.0394	MIR663AHG	MIR663A host gene
TC02002591.hg.1	8.28	9.45	2.25	0.0043	FRZB	frizzled-related protein
TC01001136.hg.1	10.2	11.33	2.19	0.0165	RNVU1-3	RNA, variant U1 small nuclear 3
TC12001751.hg.1	6.79	7.87	2.11	0.0401	PHLDA1	pleckstrin homology-like domain, family A, member 1
TC02002808.hg.1	6.84	7.9	2.09	0.0014	EPHA4	EPH receptor A4
TC02002666.hg.1	9.55	10.59	2.07	0.0057	CLK1	CDC like kinase 1
TC01002417.hg.1	8.97	9.97	2	0.0138	EYA3-IT1; RP11-460I13.5	EYA3 intronic transcript 1 (non-protein coding)
