# Supplementary material for: EGR1 Is Implicated in Right Ventricular Cardiac Remodeling Associated with Pulmonary Hypertension
Source: Biology (Basel). 2022 Apr 28;11(5):677. doi: 10.3390/biology11050677 (PMC9138384; doi:10.3390/biology11050677)
Supplement: Supplementary file 1 [file biology-11-00677-s001.zip › Supplemental File S3.xlsx]

## Sheet: iPAH
TF	pre avg expression (log2)	post avg expression (log2)	fold change	JASPAR ID	Class	Family	Tax group	IC	GC content	z-score	fisher score
PLAG1	7.52	8.62	1.14628	MA0163.1	Zinc-coordinating	BetaBetaAlpha-zinc	finger	19.352	0.798	-10.669	0.097
PBX1	7.9	8.86	1.12152	MA0070.1	Helix-Turn-Helix	Homeo	vertebrates	14.641	0.31	2.473	6.067
CTCF	8.97	9.89	1.10256	MA0139.1	Zinc-coordinating	BetaBetaAlpha-zinc	finger	17.205	0.645	10.5	9.703
Ddit3::Cebpa	6.39	6.96	1.0892	MA0019.1	Zipper-Type	Leucine	Zipper	11.652	0.483	5.138	7.025
IRF2	9.04	9.84	1.0885	MA0051.1	Winged	Helix-Turn-Helix	IRF	21.134	0.412	1.297	2.273
Nkx2-5	6.7	7.29	1.08806	MA0063.1	Helix-Turn-Helix	Homeo	vertebrates	8.27	0.218	6.548	10.441
RREB1	7.88	8.55	1.08503	MA0073.1	Zinc-coordinating	BetaBetaAlpha-zinc	finger	22.278	0.623	-0.961	1.944
EBF1	8.15	8.84	1.08466	MA0154.1	Zipper-Type	Helix-Loop-Helix	vertebrates	11.564	0.648	2.868	8.544
Hand1::Tcfe2a	8.16	8.79	1.07721	MA0092.1	Zipper-Type	Helix-Loop-Helix	vertebrates	10.144	0.507	12.591	15.371
NR3C1	8.3	8.93	1.0759	MA0113.1	Zinc-coordinating	Hormone-nuclear	Receptor	14.749	0.432	15.746	10.331
CREB1	8.25	8.87	1.07515	MA0018.2	Zipper-Type	Leucine	Zipper	10.139	0.523	6.257	7.995
NFYA	7.31	7.78	1.0643	MA0060.1	Other	Alpha-Helix	NFY	12.925	0.523	14.733	10.625
NFATC2	6.41	6.8	1.06084	MA0152.1	Ig-fold	Rel	vertebrates	9.859	0.346	16.187	15.883
MEF2A	11.9	12.57	1.0563	MA0052.1	Other	Alpha-Helix	MADS	15.709	0.179	5.238	7.874
GABPA	7.68	8.1	1.05469	MA0062.2	Winged	Helix-Turn-Helix	Ets	13.335	0.647	8.419	11.785
HLF	7.97	8.36	1.04893	MA0043.1	Zipper-Type	Leucine	Zipper	11.147	0.394	10.313	15.209
ZNF354C	7.12	7.46	1.04775	MA0130.1	Zinc-coordinating	BetaBetaAlpha-zinc	finger	8.958	0.615	3.419	16.135
Sox5	6.29	6.56	1.04293	MA0087.1	Other	Alpha-Helix	High	10.831	0.199	6.103	10.93
RXRA::VDR	6.82	7.09	1.03959	MA0074.1	Zinc-coordinating	Hormone-nuclear	Receptor	20.451	0.527	8.224	4.146
ZEB1	11.1	11.5	1.03604	MA0103.1	Zinc-coordinating	BetaBetaAlpha-zinc	finger	8.305	0.557	-0.988	10.114
SP1	8.14	8.43	1.03563	MA0079.2	Zinc-coordinating	BetaBetaAlpha-zinc	finger	11.129	0.82	6.52	23.094
Arnt	9.06	9.36	1.03311	MA0004.1	Zipper-Type	Helix-Loop-Helix	vertebrates	10.992	0.642	5.833	13.736
ESR2	5.63	5.77	1.02487	MA0258.1	Zinc-coordinating	Hormone-nuclear	Receptor	13.618	0.546	12.65	9.891
Ar	7.06	7.23	1.02408	MA0007.1	Zinc-coordinating	Hormone-nuclear	Receptor	15.703	0.498	11.432	2.467
STAT1	9.29	9.51	1.02368	MA0137.2	Ig-fold	Stat	vertebrates	13.119	0.452	19.503	22.046
Sox2	5.82	5.93	1.0189	MA0143.1	Other	Alpha-Helix	High	12.951	0.361	12.189	8.701
Zfx	8.16	8.31	1.01838	MA0146.1	Zinc-coordinating	BetaBetaAlpha-zinc	finger	13.077	0.749	-9.192	9.136
Esrrb	5.81	5.91	1.01721	MA0141.1	Zinc-coordinating	Hormone-nuclear	Receptor	12.806	0.524	-2.394	11.123
TBP	8.02	8.14	1.01496	MA0108.2	Beta-sheet	TATA-binding	vertebrates	10.086	0.377	9.347	19.034
NFKB1	7.75	7.86	1.01419	MA0105.1	Ig-fold	Rel	vertebrates	15.627	0.758	5.945	6.938
znf143	7.95	8.06	1.01384	MA0088.1	Zinc-coordinating	BetaBetaAlpha-zinc	finger	17.541	0.53	-1.111	1.197
CEBPA	5.69	5.76	1.0123	MA0102.2	Zipper-Type	Leucine	Zipper	8.712	0.358	13.436	14.348
USF1	6.86	6.93	1.0102	MA0093.1	Zipper-Type	Helix-Loop-Helix	vertebrates	11.29	0.643	5.243	11.923
ELK4	10.65	10.75	1.00939	MA0076.1	Winged	Helix-Turn-Helix	Ets	14.123	0.583	8.858	6.863
Spz1	6.7	6.76	1.00896	MA0111.1	Other	Other	vertebrates	11.907	0.538	1.178	9.675
INSM1	5.73	5.78	1.00873	MA0155.1	Zinc-coordinating	BetaBetaAlpha-zinc	finger	14.862	0.667	3.828	19.035
MAX	7.01	7.07	1.00856	MA0058.1	Zipper-Type	Helix-Loop-Helix	vertebrates	12.685	0.571	5.455	15.338
IRF1	6.08	6.13	1.00822	MA0050.1	Winged	Helix-Turn-Helix	IRF	16.008	0.383	7.802	9.388
HNF4A	5.67	5.69	1.00353	MA0114.1	Zinc-coordinating	Hormone-nuclear	Receptor	9.617	0.522	2.986	8.824
YY1	8.82	8.85	1.0034	MA0095.1	Zinc-coordinating	BetaBetaAlpha-zinc	finger	8.101	0.51	0.691	11.49
TEAD1	9.73	9.76	1.00308	MA0090.1	Helix-Turn-Helix	Homeo	vertebrates	15.678	0.507	5.948	11.478
ARID3A	19.93	19.93	1	MA0151.1	Helix-Turn-Helix	Arid	vertebrates	9.896	0.062	1.812	8.272
RELA	8.31	8.31	1	MA0107.1	Ig-fold	Rel	vertebrates	14.757	0.567	15.749	12.964
NFE2L2	9.17	9.14	0.996728	MA0150.1	Zipper-Type	Leucine	Zipper	14.394	0.486	12.031	15.774
REL	8.94	8.88	0.993289	MA0101.1	Ig-fold	Rel	vertebrates	10.515	0.559	8.539	13.722
SOX9	8.29	8.23	0.992762	MA0077.1	Other	Alpha-Helix	High	9.079	0.358	18.668	13.994
E2F1	5.96	5.89	0.988255	MA0024.1	Winged	Helix-Turn-Helix	E2F	13.838	0.625	3.041	10.614
HNF1A	6.14	6.05	0.985342	MA0046.1	Helix-Turn-Helix	Homeo	vertebrates	15.548	0.259	4.792	5.852
Sox17	6.56	6.46	0.984756	MA0078.1	Other	Alpha-Helix	High	10.502	0.384	14.804	8.951
Pou5f1	5.77	5.68	0.984402	MA0142.1	Helix-Turn-Helix	Homeo	vertebrates	14.808	0.308	8.024	5.521
RUNX1	6.04	5.92	0.980132	MA0002.2	Ig-fold	Runt	vertebrates	10.401	0.502	11.976	16.339
Foxa2	6.32	6.19	0.97943	MA0047.2	Winged	Helix-Turn-Helix	Forkhead	13.268	0.315	5.148	14.717
Klf4	6.74	6.55	0.97181	MA0039.2	Zinc-coordinating	BetaBetaAlpha-zinc	finger	12.618	0.771	11.68	21.549
Tal1::Gata1	6.08	5.82	0.957237	MA0140.1	Zipper-Type	Helix-Loop-Helix	vertebrates	11.297	0.451	7.555	8.083
ELK1	6.82	6.45	0.945748	MA0028.1	Winged	Helix-Turn-Helix	Ets	8.812	0.568	8.044	13.317
PPARG::RXRA	6.82	6.39	0.93695	MA0065.2	Zinc-coordinating	Hormone-nuclear	Receptor	11.663	0.547	-0.757	5.756
NR4A2	6.31	5.91	0.936609	MA0160.1	Zinc-coordinating	Hormone-nuclear	Receptor	10.165	0.491	5.601	11.288
SRF	9.09	8.51	0.936194	MA0083.1	Other	Alpha-Helix	MADS	17.965	0.466	25.971	19.106
FOXO3	11.45	10.68	0.932751	MA0157.1	Winged	Helix-Turn-Helix	Forkhead	11.734	0.298	12.216	11.449
HIF1A::ARNT	11.43	10.27	0.898513	MA0259.1	Zipper-Type	Helix-Loop-Helix	vertebrates	9.74	0.657	4.174	11.504
NFIL3	8.78	7.85	0.894077	MA0025.1	Zipper-Type	Leucine	Zipper	14.139	0.265	2.635	7.124
Stat3	12.78	11.18	0.874804	MA0144.1	Ig-fold	Stat	vertebrates	13.601	0.505	11.423	14.016
Egr1	10.77	7.98	0.740947	MA0162.1	Zinc-coordinating	BetaBetaAlpha-zinc	finger	14.456	0.739	5.157	10.14
