# Supplementary material for: EGR1 Is Implicated in Right Ventricular Cardiac Remodeling Associated with Pulmonary Hypertension
Source: Biology (Basel). 2022 Apr 28;11(5):677. doi: 10.3390/biology11050677 (PMC9138384; doi:10.3390/biology11050677)
Supplement: Supplementary file 1 [file biology-11-00677-s001.zip › Supplemental File S4.xlsx]

## Sheet: CTEPH
TF	pre avg expression (log2)	post avg expression (log2)	fold change	JASPAR ID	Class	Family	Tax group	IC	GC content	z-score	fisher score
INSM1	5.8	6	1.03448	MA0155.1	Zinc-coordinating	BetaBetaAlpha-zinc	finger	14.862	0.667	-1.563	5.006
Sox2	6.1	6.3	1.03279	MA0143.1	Other	Alpha-Helix	High	12.951	0.361	-7.496	0.373
Spz1	6.8	7	1.02941	MA0111.1	Other	Other	vertebrates	11.907	0.538	1.46	3.339
CEBPA	5.7	5.8	1.01754	MA0102.2	Zipper-Type	Leucine	Zipper	8.712	0.358	7.093	14.862
Pou5f1	5.8	5.9	1.01724	MA0142.1	Helix-Turn-Helix	Homeo	vertebrates	14.808	0.308	-9.756	0.163
TAL1::TCF3	6.2	6.3	1.01613	MA0091.1	Zipper-Type	Helix-Loop-Helix	vertebrates	14.07	0.453	2.782	5.983
znf143	6.3	6.4	1.01587	MA0088.1	Zinc-coordinating	BetaBetaAlpha-zinc	finger	17.541	0.53	0.051	0.945
Sox5	6.3	6.4	1.01587	MA0087.1	Other	Alpha-Helix	High	10.831	0.199	4.255	4.512
Foxa2	6.4	6.5	1.01562	MA0047.2	Winged	Helix-Turn-Helix	Forkhead	13.268	0.315	5.098	15.549
NFATC2	6.5	6.6	1.01538	MA0152.1	Ig-fold	Rel	vertebrates	9.859	0.346	5.076	11.091
NFYA	7.3	7.4	1.0137	MA0060.1	Other	Alpha-Helix	NFY	12.925	0.523	10.745	14.133
TBP	7.7	7.8	1.01299	MA0108.2	Beta-sheet	TATA-binding	vertebrates	10.086	0.377	10.059	11.426
Zfx	7.8	7.9	1.01282	MA0146.1	Zinc-coordinating	BetaBetaAlpha-zinc	finger	13.077	0.749	1.524	5.816
PPARG	7.9	8	1.01266	MA0066.1	Zinc-coordinating	Hormone-nuclear	Receptor	20.365	0.523	-2.315	0
PBX1	8.4	8.5	1.0119	MA0070.1	Helix-Turn-Helix	Homeo	vertebrates	14.641	0.31	0.489	3.416
ARID3A	19	19	1	MA0151.1	Helix-Turn-Helix	Arid	vertebrates	9.896	0.062	2.451	7.631
E2F1	6	6	1	MA0024.1	Winged	Helix-Turn-Helix	E2F	13.838	0.625	3.57	9.014
EBF1	8.6	8.6	1	MA0154.1	Zipper-Type	Helix-Loop-Helix	vertebrates	11.564	0.648	2.606	10.127
GABPA	7.8	7.8	1	MA0062.2	Winged	Helix-Turn-Helix	Ets	13.335	0.647	1.839	5.286
HNF1A	6.2	6.2	1	MA0046.1	Helix-Turn-Helix	Homeo	vertebrates	15.548	0.259	5.23	7.269
HNF4A	5.7	5.7	1	MA0114.1	Zinc-coordinating	Hormone-nuclear	Receptor	9.617	0.522	-4.59	3.794
IRF1	6.1	6.1	1	MA0050.1	Winged	Helix-Turn-Helix	IRF	16.008	0.383	5.165	9.769
NFIL3	8	8	1	MA0025.1	Zipper-Type	Leucine	Zipper	14.139	0.265	2.174	7.839
NFKB1	7.5	7.5	1	MA0105.1	Ig-fold	Rel	vertebrates	15.627	0.758	7.564	5.36
NR2F1	5.7	5.7	1	MA0017.1	Zinc-coordinating	Hormone-nuclear	Receptor	15.924	0.478	-0.075	2.804
NR3C1	8.5	8.5	1	MA0113.1	Zinc-coordinating	Hormone-nuclear	Receptor	14.749	0.432	13.485	6.009
Pax5	5.6	5.6	1	MA0014.1	Helix-Turn-Helix	Homeo	vertebrates	12.432	0.575	0.818	1.741
Pdx1	5.6	5.6	1	MA0132.1	Helix-Turn-Helix	Homeo	vertebrates	9.04	0.194	1.391	7.794
RXRA::VDR	8.8	8.8	1	MA0074.1	Zinc-coordinating	Hormone-nuclear	Receptor	20.451	0.527	1.136	1.199
RELA	8	8	1	MA0107.1	Ig-fold	Rel	vertebrates	14.757	0.567	10.253	8.584
RUNX1	6.1	6.1	1	MA0002.2	Ig-fold	Runt	vertebrates	10.401	0.502	2.594	9.884
SP1	8.1	8.1	1	MA0079.2	Zinc-coordinating	BetaBetaAlpha-zinc	finger	11.129	0.82	1.916	8.48
STAT1	9.2	9.2	1	MA0137.2	Ig-fold	Stat	vertebrates	13.119	0.452	8.967	6.873
USF1	7	7	1	MA0093.1	Zipper-Type	Helix-Loop-Helix	vertebrates	11.29	0.643	1.242	9.872
ZEB1	10.6	10.6	1	MA0103.1	Zinc-coordinating	BetaBetaAlpha-zinc	finger	8.305	0.557	-4.988	9.564
ZNF354C	7.1	7.1	1	MA0130.1	Zinc-coordinating	BetaBetaAlpha-zinc	finger	8.958	0.615	-4.07	7.907
ELK1	6.6	6.56	0.993939	MA0028.1	Winged	Helix-Turn-Helix	Ets	8.812	0.568	2.11	12.463
Arnt	9.1	9	0.989011	MA0004.1	Zipper-Type	Helix-Loop-Helix	vertebrates	10.992	0.642	-5.311	2.245
NFE2L2	8.9	8.8	0.988764	MA0150.1	Zipper-Type	Leucine	Zipper	14.394	0.486	4.121	4.555
CREB1	8.2	8.1	0.987805	MA0018.2	Zipper-Type	Leucine	Zipper	10.139	0.523	5.816	8.17
Nkx2-5	6.9	6.8	0.985507	MA0063.1	Helix-Turn-Helix	Homeo	vertebrates	8.27	0.218	2.018	10.8
PPARG::RXRA	6.8	6.7	0.985294	MA0065.2	Zinc-coordinating	Hormone-nuclear	Receptor	11.663	0.547	-3.35	3.1
Ddit3::Cebpa	6.7	6.6	0.985075	MA0019.1	Zipper-Type	Leucine	Zipper	11.652	0.483	1.929	3.962
Myc	6.1	6	0.983607	MA0147.1	Zipper-Type	Helix-Loop-Helix	vertebrates	11.157	0.686	-0.859	4.403
Esrrb	5.9	5.8	0.983051	MA0141.1	Zinc-coordinating	Hormone-nuclear	Receptor	12.806	0.524	8.664	16.081
SPI1	5.8	5.7	0.982759	MA0080.2	Winged	Helix-Turn-Helix	Ets	9.64	0.435	0.751	9.525
YY1	9	8.8	0.977778	MA0095.1	Zinc-coordinating	BetaBetaAlpha-zinc	finger	8.101	0.51	-1.129	10.235
RXR::RAR_DR5	11.8	11.5	0.974576	MA0159.1	Zinc-coordinating	Hormone-nuclear	Receptor	16.004	0.535	-1.96	0.472
AP1	7.6	7.4	0.973684	MA0099.2	Zipper-Type	Leucine	Zipper	9.193	0.405	8.279	10.795
Stat3	10.8	10.5	0.972222	MA0144.1	Ig-fold	Stat	vertebrates	13.601	0.505	7.651	8.444
MAX	7.1	6.9	0.971831	MA0058.1	Zipper-Type	Helix-Loop-Helix	vertebrates	12.685	0.571	-0.641	4.948
MYC::MAX	7.1	6.9	0.971831	MA0059.1	Zipper-Type	Helix-Loop-Helix	vertebrates	14.237	0.602	-2.792	1.587
Klf4	7	6.8	0.971429	MA0039.2	Zinc-coordinating	BetaBetaAlpha-zinc	finger	12.618	0.771	7.008	15.487
PLAG1	6.9	6.7	0.971014	MA0163.1	Zinc-coordinating	BetaBetaAlpha-zinc	finger	19.352	0.798	2.201	1.613
RREB1	8.3	8	0.963855	MA0073.1	Zinc-coordinating	BetaBetaAlpha-zinc	finger	22.278	0.623	1.432	1.819
FOXO3	10.7	10.3	0.962617	MA0157.1	Winged	Helix-Turn-Helix	Forkhead	11.734	0.298	11.703	11.202
ELK4	10.2	9.8	0.960784	MA0076.1	Winged	Helix-Turn-Helix	Ets	14.123	0.583	-1.848	2.088
HIF1A::ARNT (HIF1A)	10.2	9.8	0.960784	MA0259.1	Zipper-Type	Helix-Loop-Helix	vertebrates	9.74	0.657	-3.943	5.367
MEF2A	11.9	11.4	0.957983	MA0052.1	Other	Alpha-Helix	MADS	15.709	0.179	6.745	12.411
CTCF	9	8.6	0.955556	MA0139.1	Zinc-coordinating	BetaBetaAlpha-zinc	finger	17.205	0.645	-1.678	2.45
RORA_1	8.7	8.3	0.954023	MA0071.1	Zinc-coordinating	Hormone-nuclear	Receptor	13.19	0.424	8.538	11.926
NR4A2	6.5	6.2	0.953846	MA0160.1	Zinc-coordinating	Hormone-nuclear	Receptor	10.165	0.491	7.058	10.458
SOX9	8.4	8	0.952381	MA0077.1	Other	Alpha-Helix	High	9.079	0.358	6.346	13.457
SRF	9.2	8.6	0.934783	MA0083.1	Other	Alpha-Helix	MADS	17.965	0.466	12.234	5.052
TEAD1	9.8	9.1	0.928571	MA0090.1	Helix-Turn-Helix	Homeo	vertebrates	15.678	0.507	-2.88	2.166
HLF	8.5	7.5	0.882353	MA0043.1	Zipper-Type	Leucine	Zipper	11.147	0.394	5.671	10.555
Hand1::Tcfe2a	8.64	7.23	0.836806	MA0092.1	Zipper-Type	Helix-Loop-Helix	vertebrates	10.144	0.507	5.852	9.596
Egr1	10.1	7	0.693069	MA0162.1	Zinc-coordinating	BetaBetaAlpha-zinc	finger	14.456	0.739	2.077	3.839
